# Supplementary material for: Chitosan Encapsulated Meloxicam Nanoparticles for Sustained Drug Delivery Applications: Preparation, Characterization, and Pharmacokinetics in Wistar Rats
Source: Molecules. 2022 Oct 27;27(21):7312. doi: 10.3390/molecules27217312 (PMC9658985; doi:10.3390/molecules27217312)
Supplement: Supplementary file 1 [file molecules-27-07312-s001.zip]

Archive with 1 entries (1 files):
- molecules-1913647-supplementary.pdf
